# Supplementary material for: Taxonomic notes on Napeanthus (Gesneriaceae) in Ecuador: neotypification of two species and a new species from the eastern Andean slopes
Source: PhytoKeys. 2026 Apr 16;273:161–9. doi: 10.3897/phytokeys.273.189993 (PMC13107139; doi:10.3897/phytokeys.273.189993)
Supplement: XML Treatment for Napeanthus decurrens [file phytokeys.273.189993-treatment1.xml]

<!DOCTYPE tp:taxon-treatment
  PUBLIC "-//TaxonX//DTD Taxonomic Treatment Publishing DTD v0 20100105//EN" "tax-treatment-NSO.dtd">
<tp:taxon-treatment xmlns:tp="http://www.plazi.org/taxpub"><tp:treatment-meta><kwd-group><label>Taxon classification</label><kwd>
              <named-content content-type="kingdom">Plantae</named-content>
            </kwd><kwd>
              <named-content content-type="order">Lamiales</named-content>
            </kwd><kwd>
              <named-content content-type="family">Gesneriaceae</named-content>
            </kwd></kwd-group><mixed-citation publication-type="journal"><person-group><name><surname>Clark</surname><given-names>John L.</given-names></name></person-group><article-title>Taxonomic notes on <italic><tp:taxon-name><tp:taxon-name-part taxon-name-part-type="genus" reg="Napeanthus">Napeanthus</tp:taxon-name-part></tp:taxon-name></italic> (<tp:taxon-name><tp:taxon-name-part taxon-name-part-type="family" reg="Gesneriaceae">Gesneriaceae</tp:taxon-name-part></tp:taxon-name>) in Ecuador: neotypification of two species and a new species from the eastern Andean slopes</article-title><source>PhytoKeys</source><day>16</day><month>04</month><year>2026</year><volume>273</volume><fpage>161</fpage><lpage>169</lpage><pub-id pub-id-type="doi">10.3897/phytokeys.273.189993</pub-id></mixed-citation></tp:treatment-meta><tp:nomenclature><tp:taxon-name><object-id xmlns:xlink="http://www.w3.org/1999/xlink" content-type="arpha" xlink:type="simple">366B0CAE-B31D-5E23-B406-F64F4524CBA3</object-id>
                		<tp:taxon-name-part taxon-name-part-type="genus" reg="Napeanthus">Napeanthus</tp:taxon-name-part> <tp:taxon-name-part taxon-name-part-type="species" reg="decurrens">decurrens</tp:taxon-name-part>
                	
                		<object-id xmlns:xlink="http://www.w3.org/1999/xlink" content-type="ipni" xlink:type="simple">urn:lsid:ipni.org:names:77378701-1</object-id>
                	</tp:taxon-name><tp:taxon-authority>J.L.Clark</tp:taxon-authority><tp:taxon-status xmlns:xlink="http://www.w3.org/1999/xlink" xlink:type="simple">sp. nov.</tp:taxon-status><xref ref-type="fig" rid="F1">Fig. 1</xref></tp:nomenclature><tp:treatment-sec sec-type="Diagnosis"><title>Diagnosis.</title><p>Similar to <italic><tp:taxon-name><tp:taxon-name-part taxon-name-part-type="genus" reg="Napeanthus">Napeanthus</tp:taxon-name-part> <tp:taxon-name-part taxon-name-part-type="species" reg="loretensis">loretensis</tp:taxon-name-part></tp:taxon-name></italic> L.E.Skog in its small (&lt; 9 cm long), decurrent leaves, but <italic><tp:taxon-name><tp:taxon-name-part taxon-name-part-type="genus" reg="Napeanthus">N.</tp:taxon-name-part> <tp:taxon-name-part taxon-name-part-type="species" reg="decurrens">decurrens</tp:taxon-name-part></tp:taxon-name></italic> is distinguished by entire leaf margins and erect inflorescences (vs. serrate leaf margins and prostrate inflorescences in <italic><tp:taxon-name><tp:taxon-name-part taxon-name-part-type="genus" reg="Napeanthus">N.</tp:taxon-name-part> <tp:taxon-name-part taxon-name-part-type="species" reg="loretensis">loretensis</tp:taxon-name-part></tp:taxon-name></italic>).</p></tp:treatment-sec><tp:treatment-sec sec-type="Type"><title>Type.</title><p>Ecuador. Zamora-Chinchipe • Cantón Nangaritza, Laberinto de las Mil Ilusiones, 1–2 km east of Río Numpatakayma, <named-content xmlns:xlink="http://www.w3.org/1999/xlink" content-type="dwc:verbatimCoordinates" xlink:type="simple">4°14'54"S, 78°39'34"W</named-content>, 1000 m, 14 May 2009, <italic>J.L. Clark 10808</italic> (holotype, SEL [barcode SEL069589]!; isotypes, <abbrev xmlns:xlink="http://www.w3.org/1999/xlink" content-type="institution" xlink:title="Universidad Estatal Amazónica" xlink:type="simple">ECUAMZ</abbrev>, MO, QCNE, US [barcode 01921756]!).</p></tp:treatment-sec><tp:treatment-sec sec-type="Description"><title>Description.</title><p>Terrestrial or lithophytic herb with leaves in a basal rosette. <bold><italic>Leaves</italic></bold> opposite, equal within a pair, appearing sessile due to the blade being decurrent along the petiole; blades spathulate to broadly obovate, 2–9 × 0.5–2 cm, coriaceous, glabrous, adaxially green, abaxially red to green suffused with red; apex acute; margins entire; secondary veins 3–5 pairs. <bold><italic>Inflorescences</italic></bold> erect, 2–5 cm long, usually bearing 1–2 pairs of leafy bracts subtending the pedicels. <bold><italic>Flowers</italic></bold> nearly actinomorphic and erect at maturity. Calyx green, glabrous externally and internally; lobes 5, nearly free, fused at the base for 1–2 mm; valvate in bud and spreading at anthesis; lobes nearly equal, broadly oblong with acuminate apices, 3.5–4.5 × 0.5–2.3 mm. Corolla actinomorphic; tube nearly truncate at maturity; lobes deeply divided and nearly free, uniformly white to white suffused with blue; lobes broadly oblong, 5–9 × 3–5 mm; corolla diameter up to 15 mm. <bold><italic>Androecium</italic></bold> of 4 erect stamens adnate to the base of the corolla tube; filaments flattened, ca. 3 mm long, white, glabrous; anthers often coherent when immature and spreading at maturity, oblong, dehiscing longitudinally, 1.2–1.4 × 1.2–1.3 mm. <bold><italic>Gynoecium</italic></bold> of a superior, broadly oblong ovary, 2.0 mm wide at base; style stout, included, ca. 3 mm long; stigma stomatomorphic. Fruits not observed.</p></tp:treatment-sec><tp:treatment-sec sec-type="Additional specimens examined"><title>Additional specimens examined.</title><p>Ecuador. Zamora-Chinchipe • Cantón Nangaritza, parroquia Nuevo Paraíso, Laberinto de Las Mil Ilusiones, 1–2 km east of Río Numpatakayma, <named-content xmlns:xlink="http://www.w3.org/1999/xlink" content-type="dwc:verbatimCoordinates" xlink:type="simple">4°14'54"S, 78°39'34"W</named-content>, 1001 m, 6 Mar 2017, <italic>J.L. Clark, J.A. Mayr &amp; D.A. Neill 15074</italic> (E, <abbrev xmlns:xlink="http://www.w3.org/1999/xlink" content-type="institution" xlink:title="Universidad Estatal Amazónica" xlink:type="simple">ECUAMZ</abbrev>, F, G, MO, MT, NY, QCA, SEL, US); • Cantón Nangaritza, parroquia Nuevo Paraiso, Laberinto de Las Mil Ilusiones, 1–2 km east of Río Numpatakayma, <named-content xmlns:xlink="http://www.w3.org/1999/xlink" content-type="dwc:verbatimCoordinates" xlink:type="simple">4°22'2"S, 78°39'39.6"W</named-content>, 1000 m, 5 Mar 2018, <italic>J.L. Clark 15569</italic> (<abbrev xmlns:xlink="http://www.w3.org/1999/xlink" content-type="institution" xlink:title="Universidad Estatal Amazónica" xlink:type="simple">ECUAMZ</abbrev>, MO, QCA, SEL, US); • Cantón Nangaritza, parroquia Nuevo Paraiso, Laberinto de Las Mil Ilusiones, 1–2 km east of Río Numpatakayma, <named-content xmlns:xlink="http://www.w3.org/1999/xlink" content-type="dwc:verbatimCoordinates" xlink:type="simple">4°22'2"S, 78°39'39.6"W</named-content>, 1000 m, 11 Mar 2019, <italic>J.L. Clark &amp; A. Wilcox 16255</italic> (<abbrev xmlns:xlink="http://www.w3.org/1999/xlink" content-type="institution" xlink:title="Universidad Estatal Amazónica" xlink:type="simple">ECUAMZ</abbrev>, QCA, SEL).</p></tp:treatment-sec><tp:treatment-sec sec-type="Phenology"><title>Phenology.</title><p>Collected with flowers in March and May.</p></tp:treatment-sec><tp:treatment-sec sec-type="Etymology"><title>Etymology.</title><p>The specific epithet <italic>decurrens</italic> refers to the leaf blades that are decurrent along the petiole, giving the leaves a nearly sessile appearance.</p></tp:treatment-sec><tp:treatment-sec sec-type="Distribution"><title>Distribution.</title><p><italic><tp:taxon-name><tp:taxon-name-part taxon-name-part-type="genus" reg="Napeanthus">Napeanthus</tp:taxon-name-part> <tp:taxon-name-part taxon-name-part-type="species" reg="decurrens">decurrens</tp:taxon-name-part></tp:taxon-name></italic> is currently known only from the type locality in Zamora-Chinchipe Province, Ecuador, near the Río Numpatakayma, a tributary of the Río Nangaritza. The area, known locally as the Laberinto de las Mil Ilusiones, is characterized by maze-like sandstone rock formations reaching up to ca. 20 m in height. The site is privately managed and accessible primarily by boat, and it is visited by tourists and naturalists staying at nearby Cabañas Yankuam.</p></tp:treatment-sec><tp:treatment-sec sec-type="Comments"><title>Comments.</title><p>The combination of small stature (Fig. <xref ref-type="fig" rid="F1">1</xref>), erect inflorescences (Fig. <xref ref-type="fig" rid="F1">1F</xref>), and entire leaf margins (Fig. <xref ref-type="fig" rid="F1">1A</xref>) readily distinguishes <italic><tp:taxon-name><tp:taxon-name-part taxon-name-part-type="genus" reg="Napeanthus">Napeanthus</tp:taxon-name-part> <tp:taxon-name-part taxon-name-part-type="species" reg="decurrens">decurrens</tp:taxon-name-part></tp:taxon-name></italic> from all other congeners. Most individuals were found growing as lithophytes on limestone rocks. The leaves form a compact basal rosette, as in most <italic><tp:taxon-name><tp:taxon-name-part taxon-name-part-type="genus" reg="Napeanthus">Napeanthus</tp:taxon-name-part></tp:taxon-name></italic>, but in this species the plants appear acaulescent (Fig. <xref ref-type="fig" rid="F1">1B, F</xref>). The undersurfaces of the leaves are typically red, a coloration that is unusual in <italic><tp:taxon-name><tp:taxon-name-part taxon-name-part-type="genus" reg="Napeanthus">Napeanthus</tp:taxon-name-part></tp:taxon-name></italic>, where most species have uniformly green leaves. Rarely, the leaves of <italic><tp:taxon-name><tp:taxon-name-part taxon-name-part-type="genus" reg="Napeanthus">N.</tp:taxon-name-part> <tp:taxon-name-part taxon-name-part-type="species" reg="decurrens">decurrens</tp:taxon-name-part></tp:taxon-name></italic> are entirely green or green suffused with red. Another morphologically similar species is <italic><tp:taxon-name><tp:taxon-name-part taxon-name-part-type="genus" reg="Napeanthus">N.</tp:taxon-name-part> <tp:taxon-name-part taxon-name-part-type="species" reg="loretensis">loretensis</tp:taxon-name-part></tp:taxon-name></italic> (<xref ref-type="bibr" rid="B6">Skog 1974</xref>), but <italic><tp:taxon-name><tp:taxon-name-part taxon-name-part-type="genus" reg="Napeanthus">N.</tp:taxon-name-part> <tp:taxon-name-part taxon-name-part-type="species" reg="decurrens">decurrens</tp:taxon-name-part></tp:taxon-name></italic> differs by entire leaf margins (Fig. <xref ref-type="fig" rid="F1">1A</xref>) and erect inflorescences (Fig. <xref ref-type="fig" rid="F1">1F</xref>). In contrast, <italic><tp:taxon-name><tp:taxon-name-part taxon-name-part-type="genus" reg="Napeanthus">N.</tp:taxon-name-part> <tp:taxon-name-part taxon-name-part-type="species" reg="loretensis">loretensis</tp:taxon-name-part></tp:taxon-name></italic> has serrate leaf margins, and prostrate inflorescences.</p><fig id="F1" position="float" orientation="portrait"><object-id xmlns:xlink="http://www.w3.org/1999/xlink" content-type="doi" xlink:type="simple">10.3897/phytokeys.273.189993.figure1</object-id><object-id xmlns:xlink="http://www.w3.org/1999/xlink" content-type="arpha" xlink:type="simple">870C26AB-0F29-582B-AF80-145670A3E8CD</object-id><label>Figure 1.</label><caption><p>Field images of <italic><tp:taxon-name><tp:taxon-name-part taxon-name-part-type="genus" reg="Napeanthus">Napeanthus</tp:taxon-name-part> <tp:taxon-name-part taxon-name-part-type="species" reg="decurrens">decurrens</tp:taxon-name-part></tp:taxon-name></italic> J.L. Clark. <bold>A</bold>. Abaxial leaf surface; <bold>B</bold>. Habit; <bold>C</bold>. Calyx; <bold>D</bold>. Front view of flower; <bold>E</bold>. Rear view of flower. <bold>F</bold>. Habit; (<bold>A</bold> from <italic>J.L. Clark et al. 10808</italic>; <bold>B</bold> from <italic>J.L. Clark et al. 15074</italic>; <bold>C–E</bold> from <italic>J.L. Clark et al. 10808</italic>). Photos by J.L. Clark.</p></caption><graphic xmlns:xlink="http://www.w3.org/1999/xlink" xlink:href="phytokeys-273-161_article-189993__-g001.jpg" id="oo_1597544.jpg" position="float" orientation="portrait" xlink:type="simple"><uri content-type="original_file" xlink:type="simple">https://binary.pensoft.net/fig/1597544</uri></graphic></fig></tp:treatment-sec><ref-list><ref id="B6"><mixed-citation xmlns:xlink="http://www.w3.org/1999/xlink" xlink:type="simple">Skog LE (1974) New Peruvian <tp:taxon-name><tp:taxon-name-part taxon-name-part-type="family">Gesneriaceae</tp:taxon-name-part></tp:taxon-name>. Phytologia 28(2): 233–240. <ext-link xlink:href="10.5962/bhl.part.8038" ext-link-type="doi" xlink:type="simple">https://doi.org/10.5962/bhl.part.8038</ext-link></mixed-citation></ref></ref-list></tp:taxon-treatment>
