# Supplementary material for: Taxonomic notes on Napeanthus (Gesneriaceae) in Ecuador: neotypification of two species and a new species from the eastern Andean slopes
Source: PhytoKeys. 2026 Apr 16;273:161–9. doi: 10.3897/phytokeys.273.189993 (PMC13107139; doi:10.3897/phytokeys.273.189993)
Supplement: XML Treatment for Napeanthus ecuadorensis [file phytokeys.273.189993-treatment2.xml]

<!DOCTYPE tp:taxon-treatment
  PUBLIC "-//TaxonX//DTD Taxonomic Treatment Publishing DTD v0 20100105//EN" "tax-treatment-NSO.dtd">
<tp:taxon-treatment xmlns:tp="http://www.plazi.org/taxpub"><tp:treatment-meta><kwd-group><label>Taxon classification</label><kwd>
              <named-content content-type="kingdom">Plantae</named-content>
            </kwd><kwd>
              <named-content content-type="order">Lamiales</named-content>
            </kwd><kwd>
              <named-content content-type="family">Gesneriaceae</named-content>
            </kwd></kwd-group><mixed-citation publication-type="journal"><person-group><name><surname>Clark</surname><given-names>John L.</given-names></name></person-group><article-title>Taxonomic notes on <italic><tp:taxon-name><tp:taxon-name-part taxon-name-part-type="genus" reg="Napeanthus">Napeanthus</tp:taxon-name-part></tp:taxon-name></italic> (<tp:taxon-name><tp:taxon-name-part taxon-name-part-type="family" reg="Gesneriaceae">Gesneriaceae</tp:taxon-name-part></tp:taxon-name>) in Ecuador: neotypification of two species and a new species from the eastern Andean slopes</article-title><source>PhytoKeys</source><day>16</day><month>04</month><year>2026</year><volume>273</volume><fpage>161</fpage><lpage>169</lpage><pub-id pub-id-type="doi">10.3897/phytokeys.273.189993</pub-id></mixed-citation></tp:treatment-meta><tp:nomenclature><tp:taxon-name><object-id xmlns:xlink="http://www.w3.org/1999/xlink" content-type="arpha" xlink:type="simple">113B6A37-29A0-56BB-9E93-E06A26177C8C</object-id>
                		<tp:taxon-name-part taxon-name-part-type="genus" reg="Napeanthus">Napeanthus</tp:taxon-name-part> <tp:taxon-name-part taxon-name-part-type="species" reg="ecuadorensis">ecuadorensis</tp:taxon-name-part>
                	</tp:taxon-name><tp:taxon-authority>Fritsch, Akad. Wiss. Wien Sitzungsber., Math. Naturwiss. Kl., Abt. 1, 134: 125–126 (1925).</tp:taxon-authority><xref ref-type="fig" rid="F2">Fig. 2</xref></tp:nomenclature><tp:treatment-sec sec-type="Holotype"><title>Holotype.</title><p>Ecuador • serus fl. Peripae [upper Río Peripá basin or western Andean foothills near Santo Domingo], 350 m, Aug 1882, <italic>L. Sodiro 119/57</italic> (B, destroyed); neotype designated here: Ecuador • Santo Domingo de los Tsáchilas, <named-content xmlns:xlink="http://www.w3.org/1999/xlink" content-type="dwc:verbatimCoordinates" xlink:type="simple">0°28'38.1"S, 79°11'22.4"W</named-content>, 560–600 m, 12 Jul 2022, <italic>J.L. Clark, L. Hooge, C. Restrepo, R. Clark &amp; E. Muñoz 16775</italic> (neotype: QCA!; isoneotypes: AAU, BM, BRIT, E, F, FLAS, G, MO, NY, QCA, SEL, US).</p></tp:treatment-sec><tp:treatment-sec sec-type="Comments"><title>Comments.</title><p>A Sodiro specimen at the Universidad Central del Ecuador (<abbrev xmlns:xlink="http://www.w3.org/1999/xlink" content-type="institution" xlink:title="herbaria Universidad Central del Ecuador" xlink:type="simple">Q</abbrev>) bears the same collection number cited in the protologue; however, that specimen is from a higher elevation and dated October 1882. In contrast, the protologue indicates August 1882 and an elevation of 350 m, which is consistent with material commonly collected throughout the environs of Santo Domingo in western Ecuador where Sodiro frequently worked. There are several specimens from the Herbario Padre Luis Sodiro (<named-content xmlns:xlink="http://www.w3.org/1999/xlink" content-type="dwc:institutional_code" xlink:title="Herbario Padre Luis Sodiro (QPLS)" xlink:href="https://scientific-collections.gbif.org/institution/57a6e7b4-9fde-4efb-be3b-b800a6dd72f5" xlink:type="simple">QPLS</named-content>) that are conspecific with <italic><tp:taxon-name><tp:taxon-name-part taxon-name-part-type="genus" reg="Napeanthus">N.</tp:taxon-name-part> <tp:taxon-name-part taxon-name-part-type="species" reg="ecuadorensis">ecuadorensis</tp:taxon-name-part></tp:taxon-name></italic>, but none of them correspond to the locality information and dates from the protologue (<xref ref-type="bibr" rid="B2">Fritsch 1925</xref>).</p><p>Leaves of <italic><tp:taxon-name><tp:taxon-name-part taxon-name-part-type="genus" reg="Napeanthus">Napeanthus</tp:taxon-name-part> <tp:taxon-name-part taxon-name-part-type="species" reg="ecuadorensis">ecuadorensis</tp:taxon-name-part></tp:taxon-name></italic> are bullate (Fig. <xref ref-type="fig" rid="F2">2A</xref>), and the inflorescences are erect or prostrate (Fig. <xref ref-type="fig" rid="F2">2F</xref>). Another vegetatively distinctive feature is the blade broadly decurrent along the petiole, giving the leaves a broadly spathulate appearance (Fig. <xref ref-type="fig" rid="F2">2A</xref>). The inflorescences are fewer-flowered and markedly shorter than those of <italic><tp:taxon-name><tp:taxon-name-part taxon-name-part-type="genus" reg="Napeanthus">N.</tp:taxon-name-part> <tp:taxon-name-part taxon-name-part-type="species" reg="robustus">robustus</tp:taxon-name-part></tp:taxon-name></italic> (Fig. <xref ref-type="fig" rid="F3">3</xref>), typically less than 20 cm long, whereas those of <italic><tp:taxon-name><tp:taxon-name-part taxon-name-part-type="genus" reg="Napeanthus">N.</tp:taxon-name-part> <tp:taxon-name-part taxon-name-part-type="species" reg="robustus">robustus</tp:taxon-name-part></tp:taxon-name></italic> often exceed 90 cm.</p><fig id="F2" position="float" orientation="portrait"><object-id xmlns:xlink="http://www.w3.org/1999/xlink" content-type="doi" xlink:type="simple">10.3897/phytokeys.273.189993.figure2</object-id><object-id xmlns:xlink="http://www.w3.org/1999/xlink" content-type="arpha" xlink:type="simple">34B51DF8-4963-50D0-B68E-4FD86E4FBF32</object-id><label>Figure 2.</label><caption><p>Field images of <italic><tp:taxon-name><tp:taxon-name-part taxon-name-part-type="genus" reg="Napeanthus">Napeanthus</tp:taxon-name-part> <tp:taxon-name-part taxon-name-part-type="species" reg="ecuadorensis">ecuadorensis</tp:taxon-name-part></tp:taxon-name></italic> Fritsch. <bold>A</bold>. Adaxial leaf surface; <bold>B</bold>. Flower with floral bracts; <bold>C</bold>. Lateral view of flower. <bold>D, E</bold>. Front view of flowers; <bold>F</bold>. Habit; (<bold>A, D</bold> from <italic>J.L. Clark et al. 16645</italic>; <bold>B, F</bold> from <italic>J.L. Clark et al. 16293</italic>; <bold>C</bold> from <italic>J.L. Clark et al. 16775</italic>). Photos by J.L. Clark.</p></caption><graphic xmlns:xlink="http://www.w3.org/1999/xlink" xlink:href="phytokeys-273-161_article-189993__-g002.jpg" id="oo_1597545.jpg" position="float" orientation="portrait" xlink:type="simple"><uri content-type="original_file" xlink:type="simple">https://binary.pensoft.net/fig/1597545</uri></graphic></fig><fig id="F3" position="float" orientation="portrait"><object-id xmlns:xlink="http://www.w3.org/1999/xlink" content-type="doi" xlink:type="simple">10.3897/phytokeys.273.189993.figure3</object-id><object-id xmlns:xlink="http://www.w3.org/1999/xlink" content-type="arpha" xlink:type="simple">E5638956-48DF-5288-BD14-3CACD13C1392</object-id><label>Figure 3.</label><caption><p>Field images of <italic><tp:taxon-name><tp:taxon-name-part taxon-name-part-type="genus" reg="Napeanthus">Napeanthus</tp:taxon-name-part> <tp:taxon-name-part taxon-name-part-type="species" reg="robustus">robustus</tp:taxon-name-part></tp:taxon-name></italic> Fritsch. <bold>A</bold>. Adaxial leaf surface; <bold>B</bold>. Lateral view of flower and pedicel; <bold>C</bold>. Rear view of flower; <bold>D</bold>. Front view of flower; <bold>E</bold>. Elongate inflorescence with author shown for scale; <bold>F</bold>. Habit; (<bold>A, E, F</bold> from <italic>J.L. Clark et al. 19867</italic>; <bold>B–D</bold> from <italic>J.L. Clark et al. 12273</italic>). Photos by J.L. Clark.</p></caption><graphic xmlns:xlink="http://www.w3.org/1999/xlink" xlink:href="phytokeys-273-161_article-189993__-g003.jpg" id="oo_1597546.jpg" position="float" orientation="portrait" xlink:type="simple"><uri content-type="original_file" xlink:type="simple">https://binary.pensoft.net/fig/1597546</uri></graphic></fig></tp:treatment-sec><ref-list><ref id="B2"><mixed-citation xmlns:xlink="http://www.w3.org/1999/xlink" xlink:type="simple">Fritsch K (1925) Beiträge zur Kenntnis der Gesneriaceen. I. Die Arten der Gattung <italic><tp:taxon-name><tp:taxon-name-part taxon-name-part-type="genus">Napeanthus</tp:taxon-name-part></tp:taxon-name></italic>. Sitzungsberichte der Akademie der Wissenschaften in Wien, Mathematisch-Naturwissenschaftliche Klasse, Abteilung I 134: 121–127.</mixed-citation></ref></ref-list></tp:taxon-treatment>
