# Supplementary material for: Taxonomic notes on Napeanthus (Gesneriaceae) in Ecuador: neotypification of two species and a new species from the eastern Andean slopes
Source: PhytoKeys. 2026 Apr 16;273:161–9. doi: 10.3897/phytokeys.273.189993 (PMC13107139; doi:10.3897/phytokeys.273.189993)
Supplement: XML Treatment for Napeanthus robustus [file phytokeys.273.189993-treatment3.xml]

<!DOCTYPE tp:taxon-treatment
  PUBLIC "-//TaxonX//DTD Taxonomic Treatment Publishing DTD v0 20100105//EN" "tax-treatment-NSO.dtd">
<tp:taxon-treatment xmlns:tp="http://www.plazi.org/taxpub"><tp:treatment-meta><kwd-group><label>Taxon classification</label><kwd>
              <named-content content-type="kingdom">Plantae</named-content>
            </kwd><kwd>
              <named-content content-type="order">Lamiales</named-content>
            </kwd><kwd>
              <named-content content-type="family">Gesneriaceae</named-content>
            </kwd></kwd-group><mixed-citation publication-type="journal"><person-group><name><surname>Clark</surname><given-names>John L.</given-names></name></person-group><article-title>Taxonomic notes on <italic><tp:taxon-name><tp:taxon-name-part taxon-name-part-type="genus" reg="Napeanthus">Napeanthus</tp:taxon-name-part></tp:taxon-name></italic> (<tp:taxon-name><tp:taxon-name-part taxon-name-part-type="family" reg="Gesneriaceae">Gesneriaceae</tp:taxon-name-part></tp:taxon-name>) in Ecuador: neotypification of two species and a new species from the eastern Andean slopes</article-title><source>PhytoKeys</source><day>16</day><month>04</month><year>2026</year><volume>273</volume><fpage>161</fpage><lpage>169</lpage><pub-id pub-id-type="doi">10.3897/phytokeys.273.189993</pub-id></mixed-citation></tp:treatment-meta><tp:nomenclature><tp:taxon-name><object-id xmlns:xlink="http://www.w3.org/1999/xlink" content-type="arpha" xlink:type="simple">D25D33F0-A4B7-5BE0-9AC9-11827A06934A</object-id>
                		<tp:taxon-name-part taxon-name-part-type="genus" reg="Napeanthus">Napeanthus</tp:taxon-name-part> <tp:taxon-name-part taxon-name-part-type="species" reg="robustus">robustus</tp:taxon-name-part>
                	</tp:taxon-name><tp:taxon-authority>Fritsch, Akad. Wiss. Wien Sitzungsber., Math. Naturwiss. Kl., Abt. 1, 134: 122–123 (1925).</tp:taxon-authority><xref ref-type="fig" rid="F3">Fig. 3</xref></tp:nomenclature><tp:treatment-sec sec-type="Holotype"><title>Holotype.</title><p>Ecuador • in silvis tropicis prope S. Domingo [tropical forests near Santo Domingo], 360 m, Aug 1875, <italic>L. Sodiro 119/58</italic> (B, destroyed); neotype designated here: Ecuador • Santo Domingo de los Tsáchilas, <named-content xmlns:xlink="http://www.w3.org/1999/xlink" content-type="dwc:verbatimCoordinates" xlink:type="simple">0°29'13.4"S, 79°11'0.4"W</named-content>, 840–850 m, 13 Jul 2022, <italic>J.L. Clark, L. Hooge, C. Restrepo, R. Clark &amp; N. Zapata 16831</italic> (neotype: QCA!; isoneotypes: MO, NY, QCA, SEL [barcode: SEL091047]!, US).</p></tp:treatment-sec><tp:treatment-sec sec-type="Comments"><title>Comments.</title><p>This is one of the most frequently collected species of <italic><tp:taxon-name><tp:taxon-name-part taxon-name-part-type="genus" reg="Napeanthus">Napeanthus</tp:taxon-name-part></tp:taxon-name></italic> in western Ecuador and is relatively large. <xref ref-type="bibr" rid="B2">Fritsch (1925)</xref> noted that it was the most robust and largest species of <italic><tp:taxon-name><tp:taxon-name-part taxon-name-part-type="genus" reg="Napeanthus">Napeanthus</tp:taxon-name-part></tp:taxon-name></italic> known at the time, consistent with field observations, particularly in the vicinity of Santo Domingo where <italic><tp:taxon-name><tp:taxon-name-part taxon-name-part-type="genus" reg="Napeanthus">N.</tp:taxon-name-part> <tp:taxon-name-part taxon-name-part-type="species" reg="robustus">robustus</tp:taxon-name-part></tp:taxon-name></italic> and <italic><tp:taxon-name><tp:taxon-name-part taxon-name-part-type="genus" reg="Napeanthus">N.</tp:taxon-name-part> <tp:taxon-name-part taxon-name-part-type="species" reg="ecuadorensis">ecuadorensis</tp:taxon-name-part></tp:taxon-name></italic> occur sympatrically. Sodiro frequently collected near Santo Domingo, where this species remains common in shaded forests. There are several specimens from the Herbario Padre Luis Sodiro (<named-content xmlns:xlink="http://www.w3.org/1999/xlink" content-type="dwc:institutional_code" xlink:title="Herbario Padre Luis Sodiro (QPLS)" xlink:href="https://scientific-collections.gbif.org/institution/57a6e7b4-9fde-4efb-be3b-b800a6dd72f5" xlink:type="simple">QPLS</named-content>) that are conspecific with <italic><tp:taxon-name><tp:taxon-name-part taxon-name-part-type="genus" reg="Napeanthus">N.</tp:taxon-name-part> <tp:taxon-name-part taxon-name-part-type="species" reg="robustus">robustus</tp:taxon-name-part></tp:taxon-name></italic>, but none of them correspond to the locality information and dates from the protologue (<xref ref-type="bibr" rid="B2">Fritsch 1925</xref>).</p><p>The leaves are large, slightly decurrent along the petiole, with a well-defined petiole and obovate blades, matching the description provided in the protologue (<xref ref-type="bibr" rid="B2">Fritsch 1925</xref>). One of the most distinctive features of this taxon is the elongate inflorescences that grow prostrate along the forest floor. These inflorescences often exceed 80 cm in length—more than twice the height of the plant (Fig. <xref ref-type="fig" rid="F3">3E</xref>)—and are frequently concealed in the understory but readily observed during specimen collection.</p></tp:treatment-sec><tp:treatment-sec><!--Section generated to contain objects referenced in tp:taxon-treatment.--><fig id="F3" position="float" orientation="portrait"><object-id xmlns:xlink="http://www.w3.org/1999/xlink" content-type="doi" xlink:type="simple">10.3897/phytokeys.273.189993.figure3</object-id><object-id xmlns:xlink="http://www.w3.org/1999/xlink" content-type="arpha" xlink:type="simple">E5638956-48DF-5288-BD14-3CACD13C1392</object-id><label>Figure 3.</label><caption><p>Field images of <italic><tp:taxon-name><tp:taxon-name-part taxon-name-part-type="genus" reg="Napeanthus">Napeanthus</tp:taxon-name-part> <tp:taxon-name-part taxon-name-part-type="species" reg="robustus">robustus</tp:taxon-name-part></tp:taxon-name></italic> Fritsch. <bold>A</bold>. Adaxial leaf surface; <bold>B</bold>. Lateral view of flower and pedicel; <bold>C</bold>. Rear view of flower; <bold>D</bold>. Front view of flower; <bold>E</bold>. Elongate inflorescence with author shown for scale; <bold>F</bold>. Habit; (<bold>A, E, F</bold> from <italic>J.L. Clark et al. 19867</italic>; <bold>B–D</bold> from <italic>J.L. Clark et al. 12273</italic>). Photos by J.L. Clark.</p></caption><graphic xmlns:xlink="http://www.w3.org/1999/xlink" xlink:href="phytokeys-273-161_article-189993__-g003.jpg" id="oo_1597546.jpg" position="float" orientation="portrait" xlink:type="simple"><uri content-type="original_file" xlink:type="simple">https://binary.pensoft.net/fig/1597546</uri></graphic></fig></tp:treatment-sec><ref-list><ref id="B2"><mixed-citation xmlns:xlink="http://www.w3.org/1999/xlink" xlink:type="simple">Fritsch K (1925) Beiträge zur Kenntnis der Gesneriaceen. I. Die Arten der Gattung <italic><tp:taxon-name><tp:taxon-name-part taxon-name-part-type="genus">Napeanthus</tp:taxon-name-part></tp:taxon-name></italic>. Sitzungsberichte der Akademie der Wissenschaften in Wien, Mathematisch-Naturwissenschaftliche Klasse, Abteilung I 134: 121–127.</mixed-citation></ref></ref-list></tp:taxon-treatment>
